# Supplementary material for: Inhibition of Prolyl Oligopeptidase Restores Prohibitin 2 Levels in Psychosis Models: Relationship to Cognitive Deficits in Schizophrenia
Source: Int J Mol Sci. 2023 Mar 23;24(7):6016. doi: 10.3390/ijms24076016 (PMC10093989; doi:10.3390/ijms24076016)
Supplement: Supplementary file 1 [file ijms-24-06016-s001.zip]

Archive with 1 entries (1 files):
- ijms-2098311-supplementary.pdf
